# Supplementary material for: Metabolite Signatures and Particle Size as Determinants of Anti-Inflammatory and Gastrointestinal Smooth Muscle Modulation by Chlorella vulgaris
Source: Foods. 2025 Sep 25;14(19):3319. doi: 10.3390/foods14193319 (PMC12524018; doi:10.3390/foods14193319)
Supplement: Supplementary file 1 [file foods-14-03319-s001.zip]

Archive with 1 entries (1 files):
- foods-3867034-supplementary.pdf
